# Supplementary material for: A de Novo ZMIZ1 Pathogenic Variant for Neurodevelopmental Disorder With Dysmorphic Facies and Distal Skeletal Anomalies
Source: Front Genet. 2022 Mar 31;13:840577. doi: 10.3389/fgene.2022.840577 (PMC9008544; doi:10.3389/fgene.2022.840577)
Supplement: Supplementary file 1 [file Table2.xlsx]

## Sheet: DECIPHER SNVs
Patient	Age	Sex	Gene	Location (GRCh37)	Transcript				Consequence	Pathogenicity / Contribution	Inheritance / Genotype	Phenotypes
293762	2 years 3 months	46XY	ZMIZ1	10:81053205	NM_020338	c.1025_1026insG	p.Ser345GlnfsTer132	/	frameshift	Likely pathogenic Full	Maternally inherited Heterozygous	Ear	Abnormality of the pinna
													Low-set ears
												Growth	Short stature
												Head or neck	Epicanthus
													Narrow forehead
													Tented upper lip vermilion
													Wide nasal bridge
												Integument	Broad eyebrow
												Musculoskeletal system	Malar flattening
													Short phalanx of finger
													Short toe
												Nervous system	Mild global developmental delay
259767	2 years 11 months	46XX	ZMIZ1	10:81056354	NM_020338	c.1357C>T	p.Gln453Ter	/	stop gain	Likely pathogenic Full	Maternally inherited Heterozygous	Head or neck	Upslanted palpebral fissure
												Integument	Prolonged neonatal jaundice
													Single transverse palmar crease
													Synophrys
												Musculoskeletal system	Brachycephaly
													Microcephaly
													Sandal gap
												Nervous system	Global developmental delay
													Irritability
													Sleep disturbance
													Tip-toe gait
266567	12 years	46XX	ZMIZ1	10:81056377	NM_020338	c.1380_1381insC	p.Thr463HisfsTer14	/	frameshift	Likely pathogenic Full	PM2PS2 De novo Heterozygous	Digestive system	Constipation
													Gastroesophageal reflux
													Rectal prolapse
												Ear	Microtia
													Moderate sensorineural hearing impairment
												Eye	Deeply set eye
												Growth	Intrauterine growth retardation
													Proportionate short stature
												Head or neck	Absent uvula
													Epicanthus
													Long philtrum
													Narrow mouth
												Integument	Temporal hypotrichosis
												Musculoskeletal system	Aplasia/Hypoplasia of the mandible
													Brachycephaly
												Nervous system	Autism
													Bruxism
													Generalized cerebral atrophy/hypoplasia
													Self-injurious behavior
													Severe global developmental delay
												Respiratory system	Breathing dysregulation
													Intermittent hyperventilation
282674	3 years 5 months	46XX	ZMIZ1	10:81058882	NM_020338	c.1742A>G	p.His581Arg	/	missense		De novo Heterozygous	Digestive system	Constipation
												Ear	Asymmetry of the ears
												Head or neck	Epicanthus
												Musculoskeletal system	Clinodactyly of the 5th finger
													Generalized hypotonia
													Sandal gap
												Nervous system	Mild global developmental delay
433336	9 years	46XX	ZMIZ1	10:81061891	NM_020338	c.2047C>T	p.His683Tyr	/	missense	Likely pathogenic Uncertain	De novo Heterozygous	Ear	Moderate conductive hearing impairment
												Head or neck	Choanal atresia
													Short hard palate
													Velopharyngeal insufficiency
												Musculoskeletal system	Tibial torsion
303880	1 year 8 months	46XY	ZMIZ1	10:81065856	NM_020338	c.2424-1G>T	/	/	splice acceptor	Pathogenic Full PM2PVS1PS2	De novo Heterozygous	Head or neck	Short nose
													Upslanted palpebral fissure
												Musculoskeletal system	Avascular necrosis of the capital femoral epiphysis
												Nervous system	Delayed speech and language development
													Fourth cranial nerve palsy
													Moderate global developmental delay
304693	11 years	46XX	ZMIZ1	10:81072398	NM_020338	c.3097-1G>A	/	rs1328045515	splice acceptor	Uncertain Uncertain	De novo Heterozygous	Growth	Increased body weight
												Head or neck	Depressed nasal bridge
													Exaggerated cupid's bow
													Upslanted palpebral fissure
												Musculoskeletal system	Mandibular prognathia
												Nervous system	Moderate global developmental delay
333015	/	46XX	ZMIZ1	10:81072430	NM_020338	c.3128_3140delinsCCCTGCGGGGGGACGGCAG	p.Leu1043_Leu1047delinsProLeuArgGlyAspGlyArg	/	protein altering	Uncertain Full	De novo Heterozygous	Nervous system	Delayed speech and language development

## Sheet: AJHG
Patient No.	Name	Gene(s)	GRCh37	Nucleotide	Protein change	dbSNP ID	Condition(s)	Clinical significance
1	NM_020338.4	ZMIZ1	10:81052055	c.899C>T	p.Thr300Met	rs1589579500	Syndromic neurodevelopmental disorder|Neurodevelopmental disorder with dysmorphic facies and distal skeletal anomalies	Pathogenic/Likely pathogenic
2	NM_020338.4	ZMIZ1	10:81052015	c.859G>A	p.Ala287Thr	rs1472883107	Syndromic neurodevelopmental disorder	Likely pathogenic
3	NM_020338.4	ZMIZ1	10:81072413 - 81072414	c.3112dupA	p.Thr1038AsnfsTer4	rs1589627206	Syndromic neurodevelopmental disorder|Neurodevelopmental disorder with dysmorphic facies and distal skeletal anomalies	Pathogenic/Likely pathogenic
4	NM_020338.4	ZMIZ1	10:81052055	c.899C>T	p.Thr300Met	rs1589579500	Syndromic neurodevelopmental disorder|Neurodevelopmental disorder with dysmorphic facies and distal skeletal anomalies	Pathogenic/Likely pathogenic
5	NM_020338.4	ZMIZ1	10:81052049	c.893C>T	p.Thr298Ile	rs1853549548	Syndromic neurodevelopmental disorder	Likely pathogenic
6	NM_020338.4	ZMIZ1	10:81067244 - 81067245	c.2758dupC	p.Gln920ProfsTer34	rs777843533	Syndromic neurodevelopmental disorder	Pathogenic
7	NM_020338.4	ZMIZ1	10:80976023	c.272A>G	p.Lys91Arg	rs1554817910	Syndromic neurodevelopmental disorder|Neurodevelopmental disorder with dysmorphic facies and distal skeletal anomalies	Likely pathogenic
8	NM_020338.4	ZMIZ1	10:81066043	c.2610C>T	p.Ser870=	rs1231805222	Syndromic neurodevelopmental disorder	Likely pathogenic
9	NM_020338.4	ZMIZ1	10:81052043	c.887C>A	p.Thr296Lys	rs1589579476	Syndromic neurodevelopmental disorder|Neurodevelopmental disorder with dysmorphic facies and distal skeletal anomalies	Pathogenic/Likely pathogenic
10	NM_020338.4	ZMIZ1	10:81056377 - 81056378	c.1386dupC	p.Thr463HisfsTer14	rs1589590917	Syndromic neurodevelopmental disorder|Neurodevelopmental disorder with dysmorphic facies and distal skeletal anomalies	Pathogenic/Likely pathogenic
11	NM_020338.4	ZMIZ1	10:81072397	c.3097-2A>G	/	rs1589627138	Syndromic neurodevelopmental disorder|Neurodevelopmental disorder with dysmorphic facies and distal skeletal anomalies	Pathogenic/Likely pathogenic
12	NM_020338.4	ZMIZ1	10:81070865	c.3021delC	p.Phe1008LeufsTer7	rs1855124785	Syndromic neurodevelopmental disorder	Likely pathogenic
13	NM_020338.4	ZMIZ1	10:81056377 - 81056378	c.1386dupC	p.Thr463HisfsTer14	rs1589590917	Syndromic neurodevelopmental disorder|Neurodevelopmental disorder with dysmorphic facies and distal skeletal anomalies	Pathogenic/Likely pathogenic
14	NM_020338.4	ZMIZ1	10:81056377 - 81056378	c.1386dupC	p.Thr463HisfsTer14	rs1589590917	Syndromic neurodevelopmental disorder|Neurodevelopmental disorder with dysmorphic facies and distal skeletal anomalies	Pathogenic/Likely pathogenic
15	NM_020338.4	ZMIZ1	10:81056377 - 81056378	c.1386dupC	p.Thr463HisfsTer14	rs1589590917	Syndromic neurodevelopmental disorder|Neurodevelopmental disorder with dysmorphic facies and distal skeletal anomalies	Pathogenic/Likely pathogenic
16	NM_020338.4	ZMIZ1	10:81052043	c.887C>T	p.Thr296Ile	rs1589579476	Syndromic neurodevelopmental disorder	Likely pathogenic
17	NM_020338.4	ZMIZ1	10:81067328	c.2835delT	p.Met946CysfsTer61	rs1854806983	Syndromic neurodevelopmental disorder	Likely pathogenic
18	t(X;10)(q27.3;q22.3)						Syndromic neurodevelopmental disorder
19	t(10,12)(q22.2;q24.3)						Syndromic neurodevelopmental disorder

## Sheet: ClinVar
No.	Name	Gene(s)		GRCh37Location		Protein change	dbSNP ID	Condition(s)	Clinical significance	Canonical SPDI
1	NM_020338.4(ZMIZ1):c.2615A>G (p.Tyr872Cys)	ZMIZ1	NM_020338	10:81066048	c.2615A>G	p.Tyr872Cys	/	/	Uncertain significance	NC_000010.11:79306290:A:G
2	NM_020338.4(ZMIZ1):c.1930A>G (p.Asn644Asp)	ZMIZ1	NM_020338	10:81060610	c.1930A>G	p.Asn644Asp	/	/	Uncertain significance	NC_000010.11:79300852:A:G
3	NM_020338.4(ZMIZ1):c.2212G>A (p.Val738Met)	ZMIZ1	NM_020338	10:81063858	c.2212G>A	p.Val738Met	/	/	Uncertain significance	NC_000010.11:79304100:G:A
4	NM_020338.4(ZMIZ1):c.2573T>C (p.Val858Ala)	ZMIZ1	NM_020338	10:81066006	c.2573T>C	p.Val858Ala	/	/	Uncertain significance	NC_000010.11:79306248:T:C
5	NM_020338.4(ZMIZ1):c.646_649del (p.Phe216fs)	ZMIZ1	NM_020338	10:81050820 - 81050823	c.646_649del	p.Phe216fs	/	/	Uncertain significance	NC_000010.11:79291062:GTTTG:G
6	NM_020338.4(ZMIZ1):c.564_569delGCCAAT (p.187delAN)	ZMIZ1	NM_020338	10:81050734 - 81050739	c.564_569delGCCAAT	p.187AN[1]	/	/	Uncertain significance	NC_000010.11:79290976:GCCAATGCCAA:GCCAA
7	NM_020338.4(ZMIZ1):c.1602A>C (p.Gln534His)	ZMIZ1	NM_020338	10:81058273	c.1602A>C	p.Gln534His	/	/	Uncertain significance	NC_000010.11:79298515:A:C
8	NM_020338.4(ZMIZ1):c.3032C>T (p.Ser1011Phe)	ZMIZ1	NM_020338	10:81070877	c.3032C>T	p.Ser1011Phe	/	/	Uncertain significance	NC_000010.11:79311119:C:T
9	NM_020338.4(ZMIZ1):c.1634A>G (p.Lys545Arg)	ZMIZ1	NM_020338	10:81058305	c.1634A>G	p.Lys545Arg	/	/	Uncertain significance	NC_000010.11:79298547:A:G
10	NM_020338.4(ZMIZ1):c.1131dup (p.Phe378fs)	ZMIZ1	NM_020338	10:81053307 - 81053308	c.1131dup	p.Phe378fs	/	Neurodevelopmental disorder with dysmorphic facies and distal skeletal anomalies	Likely pathogenic	NC_000010.11:79293550:CCCC:CCCCC
11	NM_020338.4(ZMIZ1):c.425+1G>A	ZMIZ1	NM_020338	10:81037083	c.425+1G>A	/	/	/	Likely pathogenic	NC_000010.11:79277325:G:A
12	NM_020338.4(ZMIZ1):c.2687A>G (p.His896Arg)	ZMIZ1	NM_020338	10:81067180	c.2687A>G	p.His896Arg	/	/	Uncertain significance	NC_000010.11:79307422:A:G
13	NM_020338.4(ZMIZ1):c.816del (p.Pro273fs)	ZMIZ1	NM_020338	10:81051972	c.816del	p.Pro273fs	/	/	Pathogenic	NC_000010.11:79292214:G:
14	NM_020338.4(ZMIZ1):c.783del (p.Ala262fs)	ZMIZ1	NM_020338	10:81051935	c.783del	p.Ala262fs	/	/	Pathogenic	NC_000010.11:79292177:CCCCC:CCCC
16	NM_020338.4(ZMIZ1):c.2602G>A (p.Gly868Ser)	ZMIZ1	NM_020338	10:81066035	c.2602G>A	p.Gly868Ser	rs887582331	Neurodevelopmental disorder with dysmorphic facies and distal skeletal anomalies	Uncertain significance	NC_000010.11:79306277:G:A
17	NM_020338.4(ZMIZ1):c.418T>C (p.Ser140Pro)	ZMIZ1	NM_020338	10:81037075	c.418T>C	p.Ser140Pro	rs1852361812	Neurodevelopmental disorder with dysmorphic facies and distal skeletal anomalies	Uncertain significance	NC_000010.11:79277317:T:C
18	NM_020338.4(ZMIZ1):c.577A>G (p.Met193Val)	ZMIZ1	NM_020338	10:81050752	c.577A>G	p.Met193Val	rs1280033992	Intellectual disability	Uncertain significance	NC_000010.11:79290994:A:G
19	NM_020338.4(ZMIZ1):c.440C>T (p.Pro147Leu)	ZMIZ1	NM_020338	10:81049546	c.440C>T	p.Pro147Leu	rs1853346060	Intellectual disability	Uncertain significance	NC_000010.11:79289788:C:T
20	NM_020338.4(ZMIZ1):c.2177A>G (p.Asn726Ser)	ZMIZ1	NM_020338	10:81063823	c.2177A>G	p.Asn726Ser	rs752281415	Intellectual disability	Uncertain significance	NC_000010.11:79304065:A:G
21	NM_020338.4(ZMIZ1):c.2758C>T (p.Gln920Ter)	ZMIZ1	NM_020338	10:81067251	c.2758C>T	p.Gln920Ter	rs1391182730		Likely pathogenic	NC_000010.11:79307493:C:T
22	NM_020338.4(ZMIZ1):c.2307C>G (p.Tyr769Ter)	ZMIZ1	NM_020338	10:81064941	c.2307C>G	p.Tyr769Ter	rs540865745		Likely pathogenic	NC_000010.11:79305183:C:G
23	NM_020338.4(ZMIZ1):c.2225G>A (p.Cys742Tyr)	ZMIZ1	NM_020338	10:81063871	c.2225G>A	p.Cys742Tyr	rs1854522874	Inborn genetic diseases	Uncertain significance	NC_000010.11:79304113:G:A
24	NM_020338.4(ZMIZ1):c.3042dup (p.Glu1015fs)	ZMIZ1	NM_020338	10:81070886 - 81070887	c.3042dup	p.Glu1015fs	rs1855126420	Inborn genetic diseases	Likely pathogenic	NC_000010.11:79311129:A:AA
25	NM_020338.4(ZMIZ1):c.957G>A (p.Pro319=)	ZMIZ1	NM_020338	10:81052113	c.957G>A	p.Pro319=	rs1853552678	Inborn genetic diseases	Uncertain significance	NC_000010.11:79292355:G:A
26	NM_020338.4(ZMIZ1):c.1372C>T (p.Gln458Ter)	ZMIZ1	NM_020338	10:81056369	c.1372C>T	p.Gln458Ter	rs1853909290	Inborn genetic diseases	Pathogenic	NC_000010.11:79296611:C:T
27	NM_020338.4(ZMIZ1):c.253C>T (p.Arg85Ter)	ZMIZ1	NM_020338	10:80976004	c.253C>T	p.Arg85Ter	rs1039220588	Neurodevelopmental abnormality	Uncertain significance	NC_000010.11:79216246:C:T
28	NM_020338.4(ZMIZ1):c.314G>A (p.Arg105His)	ZMIZ1	NM_020338	10:81036971	c.314G>A	p.Arg105His	rs1414360518	Intellectual disability	Uncertain significance	NC_000010.11:79277213:G:A
29	NM_020338.4(ZMIZ1):c.2587G>A (p.Ala863Thr)	ZMIZ1	NM_020338	10:81066020	c.2587G>A	p.Ala863Thr	rs1332317806	Intellectual disability	Uncertain significance	NC_000010.11:79306262:G:A
30	NM_020338.4(ZMIZ1):c.2083C>T (p.Leu695Phe)	ZMIZ1	NM_020338	10:81061927	c.2083C>T	p.Leu695Phe	rs1854350169	/	Likely pathogenic	NC_000010.11:79302169:C:T
1	NM_020338.4(ZMIZ1):c.2758dup (p.Gln920fs)	ZMIZ1	NM_020338	10:81067244 - 81067245	c.2758dup	p.Gln920fs	rs777843533	Syndromic neurodevelopmental disorder	Pathogenic	NC_000010.11:79307487:CCCCCCC:CCCCCCCC
2	NM_020338.4(ZMIZ1):c.272A>G (p.Lys91Arg)	ZMIZ1	NM_020338	10:80976023	c.272A>G	p.Lys91Arg	rs1554817910	Neurodevelopmental disorder with dysmorphic facies and distal skeletal anomalies|Syndromic neurodevelopmental disorder	Pathogenic/Likely pathogenic	NC_000010.11:79216265:A:G
3	NM_020338.4(ZMIZ1):c.2835del (p.Met946fs)	ZMIZ1	NM_020338	10:81067328	c.2835del	p.Met946fs	rs1854806983	Syndromic neurodevelopmental disorder	Likely pathogenic	NC_000010.11:79307570:T:
4	NM_020338.4(ZMIZ1):c.887C>T (p.Thr296Ile)	ZMIZ1	NM_020338	10:81052043	c.887C>T	p.Thr296Ile	rs1589579476	Syndromic neurodevelopmental disorder	Likely pathogenic	NC_000010.11:79292285:C:T
5	NM_020338.4(ZMIZ1):c.3021del (p.Phe1008fs)	ZMIZ1	NM_020338	10:81070865	c.3021del	p.Phe1008fs	rs1855124785	Syndromic neurodevelopmental disorder	Likely pathogenic	NC_000010.11:79311107:CC:C
6	NM_020338.4(ZMIZ1):c.2610C>T (p.Ser870=)	ZMIZ1	NM_020338	10:81066043	c.2610C>T	p.Ser870=	rs1231805222	Syndromic neurodevelopmental disorder	Likely pathogenic	NC_000010.11:79306285:C:T
7	NM_020338.4(ZMIZ1):c.893C>T (p.Thr298Ile)	ZMIZ1	NM_020338	10:81052049	c.893C>T	p.Thr298Ile	rs1853549548	Syndromic neurodevelopmental disorder	Likely pathogenic	NC_000010.11:79292291:C:T
8	NM_020338.4(ZMIZ1):c.859G>A (p.Ala287Thr)	ZMIZ1	NM_020338	10:81052015	c.859G>A	p.Ala287Thr	rs1472883107	Syndromic neurodevelopmental disorder	Likely pathogenic	NC_000010.11:79292257:G:A
9	NM_020338.4(ZMIZ1):c.1386dup (p.Thr463fs)	ZMIZ1	NM_020338	10:81056377 - 81056378	c.1386dup	p.Thr463fs	rs1589590917	Syndromic neurodevelopmental disorder|Neurodevelopmental disorder with dysmorphic facies and distal skeletal anomalies	Pathogenic/Likely pathogenic	NC_000010.11:79296620:CCCCCC:CCCCCCC
10	NM_020338.4(ZMIZ1):c.3097-2A>G	ZMIZ1	NM_020338	10:81072397	c.3097-2A>G	/	rs1589627138	Syndromic neurodevelopmental disorder|Neurodevelopmental disorder with dysmorphic facies and distal skeletal anomalies	Pathogenic/Likely pathogenic	NC_000010.11:79312639:A:G
11	NM_020338.4(ZMIZ1):c.887C>A (p.Thr296Lys)	ZMIZ1	NM_020338	10:81052043	c.887C>A	p.Thr296Lys	rs1589579476	Syndromic neurodevelopmental disorder|Neurodevelopmental disorder with dysmorphic facies and distal skeletal anomalies	Pathogenic/Likely pathogenic	NC_000010.11:79292285:C:A
12	NM_020338.4(ZMIZ1):c.3112dup (p.Thr1038fs)	ZMIZ1	NM_020338	10:81072413 - 81072414	c.3112dup	p.Thr1038fs	rs1589627206	Syndromic neurodevelopmental disorder|Neurodevelopmental disorder with dysmorphic facies and distal skeletal anomalies	Pathogenic/Likely pathogenic	NC_000010.11:79312656:A:AA
13	NM_020338.4(ZMIZ1):c.899C>T (p.Thr300Met)	ZMIZ1	NM_020338	10:81052055	c.899C>T	p.Thr300Met	rs1589579500	Syndromic neurodevelopmental disorder|Neurodevelopmental disorder with dysmorphic facies and distal skeletal anomalies	Pathogenic/Likely pathogenic	NC_000010.11:79292297:C:T
1	NC_000010.10:g.(?_80961390)_(81319734_?)del	PPIF|ZMIZ1|EIF5AL1|ZCCHC24|SFTPA2	/	10:80961390 - 81319734	/	/	/	/	Pathogenic
2	GRCh37/hg19 10q22.3(chr10:80876923-81004815)x1	ZMIZ1	/	10:80876923 - 81004815	/	/	/	/	Uncertain significance

## Sheet: Our project
ZMIZ1	NM_020338	chr10:81064964	c.2330G>A	p.G777E

## Sheet: Clinical phenotypes
	Córdova-Fletes C, et al. 2015	Carapito R, et al. 2019	Carapito R, et al. 2019	Carapito R, et al. 2019	Carapito R, et al. 2019	Carapito R, et al. 2019	Carapito R, et al. 2019	Carapito R, et al. 2019	Carapito R, et al. 2019	Carapito R, et al. 2019	Carapito R, et al. 2019	Carapito R, et al. 2019	Carapito R, et al. 2019	Carapito R, et al. 2019	Carapito R, et al. 2019	Carapito R, et al. 2019	Carapito R, et al. 2019	Carapito R, et al. 2019	Carapito R, et al. 2019	Carapito R, et al. 2019	#293762	#259767	#266567	282674	433336	303880	304693	333015	Latchman K, et al. 2020	Latchman K, et al. 2020	Latchman K, et al. 2020	Phetthong T, et al. 2021	Our case 2021
Subjects	#1	#2	#3	#4	#5	#6	#7	#8	#9	#10	#11	#12	#13	#14	#15	#16	#17	#18	#19	#20	#21	#22	#23	#24	#25	#26	#27	#28	#29	#30	#31	#32	#33
Enrollment center	/	Nantes, France	Houston, USA	Houston, USA	Houston, USA	Dijon, France	Huntsville, USA	Huntsville, USA	Salt Lake City, USA	Salt Lake City, USA	Southampton, UK	Boston, USA	Warsaw, Poland	Houston, USA	Houston, USA	Houston, USA	Paris, France	Seattle, USA	Rouen, France	Paris, France	DECIPHER	DECIPHER	DECIPHER	DECIPHER	DECIPHER	DECIPHER	DECIPHER	DECIPHER	USA	USA	USA	Thai	Chinese
ZMIZ1 variantb	t(10;19)(q22.3;q13.33)	c.899C>T (p.Thr300Met)	c.859G>A (p.Ala287Thr)	c.3112dupA (p.Thr1038Asnfs∗4)	c.899C>T (p.Thr300Met)	c.893C>T (p.Thr298Ile)	c.2752dupC (p.Gln920Profs ∗34)	c.272A>G (p.Lys91Arg)	c.2610C>T (p.Ser870Ser)	c.887C>A (p.Thr296Lys)	c.1386dupC (p.Thr463Hisfs ∗14)	c.3097−2A>G	c.3021delC (p.Phe1008Leufs∗7)	c.1386dupC (p.Thr463Hisfs ∗14)	c.1386dupC (p.Thr463Hisfs ∗14)	c.1386dupC (p.Thr463Hisfs ∗14)	c.887C>T (p.Thr296Ile)	c.2835delT (p.Met946Cysfs∗61)	t(X;10) (q27.3; q22.3)	t(10,12)(q22.2;q24.3)	c.1025_1026insG (p.Ser345GlnfsTer132)	c.1357C>T (p.Gln453Ter)	c.1380_1381insC (p.Thr463HisfsTer14）	c.1742A>G (p.His581Arg)	c.2047C>T (p.His683Tyr)	c.2424-1G>T	c.3097-1G>A	c.3128_3140delinsCCCTGCGGGGGGACGGCAG p.Leu1043_Leu1047delinsProLeuArgGlyAspGlyArg	c.1310delC p.Pro437ArgfsX84	c.1310delC p.Pro437ArgfsX84	c.1310delC p.Pro437ArgfsX84	c.1491+2T>C	c.2330G>A (p.Gly777Glu)
Inheritance	de novo	de novo	de novo	de novo	de novo	de novo	de novo	de novo	de novo	de novo	de novo	de novo	de novo	unknown	unknown	unknown	de novo	de novo	de novo	de novo	Maternally	Maternally	De novo	De novo	De novo	De novo	De novo	De novo	Parental	Parental	de novo	de novo	de novo
Gender	Female	male	female	female	female	male	female	female	male	female	female	male	male	female	male	male	female	female	female	female	male	female	female	female	female	male	female	female	Male	Male	Male	female	female
Age at last visit	11 y	11 y, 8 m	12 y, 3 m	12 y, 3 m	1 y, 6 m	5 y, 9 m	20 y	3 y	6 y, 7 m	8 y, 6 m	19 y	1 y, 4 m	3 y, 6 m	7 y	10 y	11 y	7 y	12 y, 17 m	17 y	2 y, 9 m	2 y 3 m	2 y 11m	12 y	3 y 5 m	9 y	1 y 8 m	11 y	−	11 y	6 y	53 y	5 y	−
Growth
Growth dealy	−	−	+	−	−	+	+	−	−	+	+	−	−	+	+	+	+	+	−	−	+	−	+	−	−	−		−	+	+	+	+	+
Feeding difficulties	−	−	−	−	+	+	+	+	−	+	+	+	+	−	−	−	+	−	−	−	−	−	−	−	−	−		−	+	+	−	−	+
Walking delay	−	−	−	+	−	−	−	−	−	−	+	−	−	−	−	−	−	+	+	+	−	+	−	−	−	−		−	−	−	−	+	+
Neurological abnormalities
Developmental delay	−	+	−	+	+	+	−	+	−	−	+	+	−	−	−	−	−	+	+	+	+	+	+	+		+	+	−	−	−	−	+	+
											severe	global							global developmental delay		Mild	Global	Severe global	Mild global		Moderate global developmental delay	Moderate global developmental delay						Mild
ASD	+	−	−	−	−	−	+	−	−	−	+	−	−	−	−	−	+	+	−	−	−	−	+	−	−	−	−	−	+	+	−	−	−
ADHD	−	−	−	−	−	+	+			+	−	−	+	−	+	−	−	−	+	−	−	−	−	−	−	−	−	−	+
Intellectual disability	+	+	+	+	+	+	+	+	+	+	+	+	+	+	+	+	+	+	+	+	−	−	−	−	−	−	−	−	+	+	+	−	+
																Mild	severe		mild														edge level
Motor delay	−	+	+	−	+	+	−	+	+	+	+	+	+	−	+	−	+	−	+	+	−	−	−	−	−	−	−	−	−	−	−	−	+
Speech delay	−	+	−	−	−	+	+	+	+	+	+	+	+	+	+	−	+	+	+	+	−	−	−	−	−	+	−	+	+	+	+	+	+
											no speech															Delayed speech and language development		Delayed speech and language development
Abnormal behavior	+	−	+	+	−	+	+	ND	+	+	+	+	+	−	+	−	+	+	+	−	−	+	+	−	−	−	−	−	−	−	−	−	+
											stereotypy and self-injurious behavior											Irritability	Bruxism
																							Self-injurious behavior
Seizures	+	−	−	−	+	−	+	−	+	−	−	−	−	−	−	+	−	+	−	−	−	−	−	−	−	−	−	−	−	−	−	+	−
																																generalized tonic-clonic seizures
Hypotonia	−	+	−	−	−	+	−	ND	ND	−	−	+	+	+	−	+	+	+	+	+	−	−	−	+	−	−	−	−	+	+	−	−	−
						axial hypotonia								poor levator function					mouth hypotonia					Generalized hypotonia
Hearing loss	−	−	−	+	−	+	−	−	−	−	−	−	−	+	−	−	+	−	−	−	−	−	+		+	−	−	−	+	+	−	−	−
						profound bilateral perceptive deafness								bilateral conductive hearing loss			Severe bilateral sensorineural hearing loss						Moderate sensorineural hearing impairment		Moderate conductive hearing impairment				bilateral sensorineural hearing loss
Brain abnormalities	+	+	−	−	−	+	+	+	+	−	+	−	−	+	+	+	+	+	−	−	−	−	+	−	−	+	−	−	−	−	−	−	−
	mild cerebral cortical atrophy in the frontal area					wide subarachnoid spaces		periventricular leukomalacia with delayed myelination	callosal dysgenesis						anomalous hypoplastic optic nerve	open lumbar myelomeningocele	cerebellar atrophy						Generalized cerebral trophy/hypoplasia			Fourth cranial nerve palsy
						hypoplastic inner ear structures		abnormal cerebral vasculature								hydrocephalus
Sleeping disorder	−	−	−	−	−	+	−	−	−	−	−	−	−	−	−	−	−	+	−	−	−	+	−	−	−	−	−	−	−	−	−	−	−
						Insomnia												obstructive sleep apnea				Sleep disturbance
						nocturnal awakening
						sleep apnea
Congenital Malformations
Cardiac	−	−	+	−	−	+	−	−	+	−	−	−	−	−	−	−	−	+	−	−												+
						perimembranous ventricular septal defect			ventricular septal defect																							atrial septal defect
																																ventricular septal defect
Urogenital/kidney	−	−	+	−	+	−	+	−	−	+	−	+	+	−	−	+	−	−	+	−										+
					left hydronephrosis with vesicoureteral reflux					bilateral grade III vesicoureteral reflux			Scrotal hypospadias			neurogenic bladder			vesicoureteral reflux											hypospadias
																ruptured bladder
Reproductive	−	−	−	−	−	+	−	−	−	−	−	−	+	−	−	−	−	−	−	−	−	−	−	−	−	−	−	−	−	−	−	−	−
						perimembranous ventricular septal defect							unilateral cryptorchism
						testicular ectopy
						striated scrotum
Ocular disease	+	−	+	−	−	Hypermetropia	−	−	−	−	−	−	−	−	−	−	−	−	−	−	−	−	−	−	−	−	−	−	+	−	+	−	+
	myopia		glaucoma																										Myopia		Myopia		binocular weak eyesight and strabismus in the right eye
	strabismus
Craniofacial dysmorphism
Eye	+	+	+	−	+	+	+	ND	+	+	+	+	−	+	+	−	+	+	−	−	+	+	+	+	−	−	−	−	+	+	+	+	−
	synophrys	hypotelorism	downslanting palpebral fissures		left eye ptosis	blepharophimosis			upslanting palpebral fissures	large irides		highly arched eyebrows		left-sided ptosis			blepharophimosis				Epicanthus	Upslanted palpebral fissure	Deeply set eye	Epicanthus					ptosis	ptosis	ptosis	arched and sparse lateral eyebrows	epicanthus
			prominent eyes with mild hypertelorism		hypertelorism	epicanthus inversus				long palpebral fissures		hypertelorism		lagophthalmos			epicanthus					Synophrys	Epicanthus						bilateral down-slanting palpebral fissures	bilateral down-slanting palpebral fissures		periorbital puffiness	ptosis
										flared eyebrows		long eyelashes																					up-slanting eyelid fissure
												lateral canthi																					wide eye distance
Ear	−	large ears	−	−	−	+	−	−	−	+	−	+									+		+	+	−	−	−	−	+	−	−	−	+
						wide pinna				small ears		large and prominent ears									Broad eyebrow		Microtia	Asymmetry					bilateral coarse ears				low-set ear
										small lobules											Abnormality of the pinna
																					Low-set ears
Mouth	−	+	−	−	+	−	−	−	+	+	−	+	−	+	+	−	+	−	−	−	+	−	+	−	+	+	+	−	+	+	−	+	+
		lower lip			wide-spaced teeth				recessed chin	tapered chin		prominent Cupid's bow		thin upper lip	thin lips		small mouth				Tented upper lip		Narrow mouth		Short hard palate	Upslanted palpebral fissure	Exaggerated cupid's bow		thin lips	thin lips		thin vermillion of the upper lip	Cupid lip arch
		large tongue and lip							thin lips	high-arched palate		Pierre-Robin sequence					retrognathia								Velopharyngeal insufficiency		Upslanted palpebral fissure					hanging cheek
									mild wide spacing of teeth								high palate
Nose	+	−	−	−	upturned nose	+	−	−	+	+	−	+	−	−	−	−	+	−	+	−	+	−	+	−	+	+	+	−	−	−	−	+	+
	long philtrum				long philtrum	bulbous nose			prominent nasal bridge	nasolacrimal duct stenosis		upturned nose		mid-face hypoplasia			bulbous tip		narrow nasal bridge		Wide nasal bridge		Long philtrum		Choanal atresia	Short nose	Depressed nasal bridge					prominent nasal bridge	wide nose bridge
						wide nasal bridge			smaller nasal tip	high broad columella																						long philtrum
										anteverted nares
										short nose
Neck	−	+	−	−	−	+	−	−	−	−	−	−	−	−	−	−	−	+	−	−	−	−	−	−	−	−	−	−		+	−	−	−
		short neck				short neck												torticollis												short and wide neck
Head	+	+	−	+	−	+	−	−	+	+	−	+	−	−	−	−	−	−	−	−	−	+	+	−	−	−	+	−	+	+	+	−	−
	abundant gray hair	dolichocephaly		microcephaly		large rounded forehead			flattened zygomatic arches	triangular face		sparse hair									Narrow forehead	Brachycephaly	hypotrichosis				Mandibular prognathia		micrognathia	micrognathia	micrognathia
									prominent metopic ridge	broad forehead		mild bitemporal narrowing									Malar flattening	Microcephaly	Aplasia/Hypoplasia of the mandible						thin lips	thin lips	thin lips
									plagiocephaly														Brachycephaly							microcephaly
									brachycephaly
Skeletal abnormalities
Joint hypermobility	−	−	+	−	+	−	−	−	+	+	+	−	−	+	−	+	+	−	+	−	−	−	−	−	+	+	−	−	−	−	−	−	+
			generalized joint laxity		joint hypertonia/spasticity				dysplastic hips	prominent proximal interphalangeal joints															Tibial torsion
										coned epiphyses
			broadened proximal interphalangeal joints							shallow glenoid fossa
Pectus deformity	−	−	+	−	−	−	−	−	−	−	−	−	−	−	−	−	−	−	−	−			−	−	−	−	−	−	−	−	−	−	−
			pectus excavatum
Thorax	−	+	+	−	−	−	−	−	−	+	−	−	−	−	−	−	−	+	−	−
		thoracic scoliosis	pectus excavatum
Hands	+	+	+	−	+	−	−	−	+	+	+	−	+	−	−	+	+	−	+	−	+	+	−	+	−	−	−	−	−	−	−	+	+
	persistence of finger pads	bilateral fifth finger clinodactyly	short 5th digits		camptodactyly				broad hands	reduced flexion at the interphalangeal joint of the thumb							brachydactylies		tapered fingers		Short phalanx of finger	Single transverse palmar crease		Clinodactyly of the 5th finger								postaxial polydactyly at the left hand	short fingers
		short hands							shorter fingers	mild clinodactyly																						terminal broadening of the fingers	conical fingers
		bilateral hallux valgus							bilaterally single palmar transverse creases	prominent fingertip pads																						broad thumbs
										small fifth digits
										fifth metacarpals
										short thumbs
Feet	+	+	+	+	+	+	−	−	+	+	+	−	−	−	−	−	+	+	+	−	+	+	−	+	−	−	−	−	−	−	−	+	+
	bilateral pes varus	bilateral 2/3 toe syndactyly	toes with broad tips and nail and a hammer appearance		partial 2-3 toe syndactyly	2/3 toes syndactyly of the left foot			bilateral clubfeet	plantar hyperkeratosis with prominent creases in the toes							bilateral 2-3 syndactyly	bilateral Achilles tendon release	2/3 toes syndactyly		Short toe	Sandal gap		Sandal gap								great toes	short toes
										slightly short toes							lower limb spasticity		long first toe
										bilateral short first metatarsals							severe clubfeet
Digestive abnormalities	−	−	−	−	−	+	−	−	−	+	−	−	−	−	+	+	+	+	−	+	−	+	−	+	−	−	−	−	−	−	−	−	+
						chronic constipation				intestinal malrotation					encopresis	neurogenic bowel	severe chronic constipation	chronic constipation		gastro-esophageal reflux		Prolonged neonatal jaundice	Constipation	Constipation									Constipation
						bilateral papillary coloboma				gastroesophageal reflux					small inferior coloboma			encopresis					Gastroesophageal reflux
																							Rectal prolapse
Respiratory	−	−	−	−	−	−	−	−	−	−	−	−	−	−	−	−	−	asthma	−	−	−	−	+	−	−	−	−	−	−	−	−	+	−
																							Breathing dysregulation									mild pulmonic stenosis
Others	generalized hypertrichosis	−	−	−	−	−	−	−	−	−	−	−	−	−	−	−	−	+	+	−	−	−	−	−	−	Avascular necrosis of the capital femoral epiphysis	−	−	−	inguinal hernia	bilateral inguinal hernia	−	−

## Sheet: Phenotype analysis
Neurological abnormalities	Intellectual disability	24	72.73
	Speech delay	22	66.67
	Developmental delay	19	57.58
	Abnormal behavior	17	51.52
	Motor delay	15	45.45
	Hypotonia	13	39.39
	Brain abnormalities	13	39.39
	ASD	8	24.24
	Hearing loss	8	24.24
	ADHD	7	21.21
	Seizures	7	21.21
	Sleeping disorder	3	9.09
Growth	Growth dealy	17	51.52
	Feeding difficulties	12	36.36
	Walking delay	8	24.24
Congenital Malformations	Urogenital	9	27.27
	Ocular	6	18.18
	Heart	5	15.15
	Reproductive	2	6.06
Craniofacial dysmorphism	Eye	22	66.67
	Mouth	17	51.52
	Nose	15	45.45
	Head	13	39.39
	Ear	9	27.27
	Neck	4	12.12
Skeletal abnormalities	Feet	17	51.52
	Hands	16	48.48
	Joint	12	36.36
	Thorax	4	12.12
	Pectus	1	3.03
Digestive	Digestive	10	30.3
Respiratory	Respiratory	3	9.09
Others	Others	6	18.18
