# Supplementary material for: A de Novo ZMIZ1 Pathogenic Variant for Neurodevelopmental Disorder With Dysmorphic Facies and Distal Skeletal Anomalies
Source: Front Genet. 2022 Mar 31;13:840577. doi: 10.3389/fgene.2022.840577 (PMC9008544; doi:10.3389/fgene.2022.840577)
Supplement: Supplementary file 2 [file Table3.xls]

## Sheet: Sheet1
Gene	Location (GRCH37)	GenBank Acc.	Exons	cDNA	amino acids	dbSNP ID	1000 Genomes	ExAC	GnomAD exomes	PROVEAN	Polyphen2	Phenotypes
ZMIZ1	chr10:81070956	NM_020338.3	IVS24	c.3096+15C>T	/	/	/	/	/	/	/	feeding difficulty, hypotonia
ZMIZ1	chr10:81053204	NM_020338.3	EX12	c.1024A>G	p.M342V	rs376626701	0.0002	3.1e-05	2.8e-05	Neutral -1.033	Benign 0.001	Cognitive development delay, motor development delay, epilepsy
ZMIZ1	chr10:81049666	NM_020338.3	IVS9	c.540+20T>C	/	/	/	/	/	/	/	External ear deformity, cleft palate, flatfoot
ZMIZ1	chr10:81050854	NM_020338.3	EX10	c.679G>A	p.A227T	rs1282063189	/	/	/	Neutral -0.380	Benign 0.254	Epilepsy, cerebral palsy, autism
