# Supplementary material for: A de Novo ZMIZ1 Pathogenic Variant for Neurodevelopmental Disorder With Dysmorphic Facies and Distal Skeletal Anomalies
Source: Front Genet. 2022 Mar 31;13:840577. doi: 10.3389/fgene.2022.840577 (PMC9008544; doi:10.3389/fgene.2022.840577)
Supplement: Supplementary file 3 [file Table1.xlsx]

## Sheet: Sheet1
Patient	Sex	Age	Condition	Mutations	Location	Transcript	Nucleotide	Amino acid	Phenotype
1	M	3y	Global growth delay, Macrocephaly	HUWE1	chrX:53563416	NM_031407	c.12350C>G	p.Ala4117Gly	Intellectual developmental disorder, X-linked, Turner type
2	F	3.4y	Global growth delay	SCN2A	chr2:166229841	NM_001040142	c.3956G>A	p.Arg1319Gln	Developmental and epileptic encephalopathy 11
3	M	2y	Hypotonia, Joint hypermobility	/	/	/	/	/	/
4	M	1y	Global growth delay, Brain dysplasia	/	/	/	/	/	/
5	M	6d	Ectodermal dysplasia, Fetal growth restriction	CDKL5	chrX:18622630	NM_003 159	c.1586G>C	p.Ser529Thr	Developmental and epileptic encephalopathy 2
6	M	2y	Global growth retardation, Malnutrition, Gastroesophageal reflux	GRIN2A	chr16:9938359	NM_000833	c.607G>T	p.Val203Leu	Epilepsy, focal, with speech disorder and with or without impaired intellectual development
7	M	2y	Growth retardation, Pierre Robin syndrome	COL1A1	chr17:50192804	NM_000088	c.1868G>A	p.Gly623Asp	Caffey disease Combined osteogenesis imperfecta and Ehlers-Danlos syndrome 1 Ehlers-Danlos syndrome, arthrochalasia type, 1 Osteogenesis imperfecta, type I Osteogenesis imperfecta, type II Osteogenesis imperfecta, type III Osteogenesis imperfecta, type IV
8	F	3y	Global growth delay, Microcephaly	/	/	/	/	/	/
9	F	1.5y	Progressive developmental delay, Hypertonia	/	/	/	/	/	/
10	F	2y	Global growth delay	WDR45	chrX:49075547	NM_001029896	c.723C>G	p.Tyr241Ter	Neurodegeneration with brain iron accumulation 5
11	F	1y	Global growth delay, hypotonia	MED12	chrX:71132947	NM_005120	c.4518G>C	p.Gln1506His	Hardikar syndrome
12	F	/	Neurodevelopmental delay, Microcephaly, Hypertonia	ERCC6	chr10:50732179	NM_000124	c.1297G>T	p.Glu433Ter	Cockayne syndrome, type B
				ERCC6	chr10:50679131	NM_000124	c.2960T>G	p.Leu987Arg
13	F	1.5y	Global growth delay, Severe sensorineural deafness, Cytomegalovirus infection	/	/	/	/	/	/
14	M	4.5y	Global growth delay, Cerebrovascular malformation	/	/	/	/	/	/
15	F	2y	Neurodevelopmental delay	HUWE1	chrX:53600117	NM_031407	c.3163+1G>A	/	Intellectual developmental disorder, X-linked, Turner type
16	M	6y	Neurodevelopmental delay	/	/	/	/	/	/
17	F	2y	Autism spectrum disorder	MECP2	chrX:154031180	NM_004992	c.647_648insA	p.Ser216Argfs*20	Rett syndrome
18	M	1y	Brain impair syndrome, Neurodevelopmental delay	/	/	/	/	/	/
19	M	1.5y	Global growth delay, Microcephaly, Congenital corneal leukoplakia	CHST6	chr16:75512924	NM_021615	c.803A>G	p.Tyr268Cys	Macular corneal dystrophy
				CHST6	chr16:75512924	NM_021615	c.803A>G	p.Tyr268Cys	Macular corneal dystrophy
20	F	1.5y	Microcephaly, Poor fine motor	/	arr[GRCH38]7q11.23(73225548_74758855)x1	/	/	/	Williams-Beuren syndrome
21	M	/	Poor absorption, Abnormal facial peature, Pulmonary hypertension	/	/	/	/	/	/
22	F	2y	Brain impair syndrome, Microcephaly	FOXG1	chr14:28767664	NM_005249	c.385G>T	p.Glu129Ter	Rett syndrome, congenital variant
23	F	4y	Global growth delay, Hypotonia, Microcephaly	/	/	/	/	/	/
24	M	3y	Global growth delay	/	/	/	/	/	/
25	F	2y	Global growth delay, macrocephaly	PIK3CA	chr3:179234302	NM_006218	c.3145G>A	p.Gly1049Ser
26	M	3y	Autism spectrum disorder	SCN2A	chr2:166223837	NM_021007	c.3631G＞A	p.Glu1211Lys	Developmental and epileptic encephalopathy 11
27	M	2y	Global growth delay, Brain dysplasia	/	/	/	/	/	/
28	F	/	Psychomotor retardation	ARID1B	chr6:157431696	NM_001346813	c.2332+1G>A	/	Coffin-Siris syndrome 1
29	F	/	Growth delay	NF1	chr17:29654607	NM_000267	c.5296G>T	p.Glu1766Ter	Neurofibromatosis, type 1
30	M	1y	Cleft lip, Growth delay	/	/	/	/	/	/
31	F	2y	Motor retardation, Dystonia, Cognitive retardation	GALC	chr14:88431929	NM_000153	c.953C>T	/	Krabbe disease
				GALC	chr14:88401076-88401222	NM_000153	exon 17 loss
32	M	3.6y	Dysplasia of corpus callosum, abnormal EEG, epilepsy	/	/	/	/	/	/
33	M	6y	Global growth delay	/	/	/	/	/	/
34	M	2y	Microcephaly, Bilateral buckled fifth toe	G6PD	chrX:153760472	NM_001042351	c.1388G>A	p.Arg463His	/
35	M	2y	Hypotonia, Motor, language and cognitive development delay	CHD3	chr17:7904571	NM_001005271	c.4201C>T	p.Arg1401Trp	Snijders Blok-Campeau syndrome
36	F	1.5y	Global growth delay	TUBB4A	chr19:6495725	NM_006087	c.785G>A	p.Arh262His	Leukodystrophy, hypomyelinating, 6; Dystonia 4, torsion, autosomal dominant
37	F	/	Angelman syndrome	/	15q11.2-q13 deletion	/	/	/	/
38	M	1y	Global growth retardation, Bilateral cryptorchidism, Microcephaly	/	arr(GRCH38)2q22.3-q23.3(147845119_152150229)x1	/	/	/	/
39	M	2y	Global growth retardation, Pierre Robin syndrome, Hearing impairment	/	arr(GRCH38)6q13-q15(70199611-90587127)x1	/	/	/	/
40	M	/	Growth delay	/	/	/	/	/	/
41	F	2.6y	Global growth delay, hypotonia	/	/	/	/	/	/
42	F	/	Growth delay	ARID1B	chr6:157522259	NM_020732	c.4531C>T	p.Gln1511Ter	Coffin-Siris syndrome 1
43	F	/	Global growth delay	/	arr[GRCH38]6q25.3(155645353_158382947)x1	/	/	/	/
44	M	2y	Psychomotor retardation	/	/	/	/	/	/
45	M	3y	Global growth delay, Autism spectrum disorder	FOXP1	chr3:70972634	NM_032682	c.1573C>T	p.Arg525Ter	Mental retardation with language impairment and with or without autistic features
46	F	5y	Autism, Fine motor development delay, Language delay	/	/	/	/	/	/
47	M	4y	Intellectual disorder, Microcephaly	WDR62	chr19:36582368	NM_001083961	c.2210+1G>A	/	Microcephaly 2, primary, autosomal recessive, with or without cortical malformations
				WDR62	chr19:36593978	NM_001083961	c.3462+2_3462+3insT	/
48	M	/	Global growth delay, Autism spectrum disorder	SCN2A	chr2:166237654	NM_021007	c.4498G>A	p.Ala1500Thr	Developmental and epileptic encephalopathy 11
49	F	2y	Microcephaly, growth delay	POLR3A	chr10:79743765	NM_007055	c.3342C>T	p.Ser1114Ser	Wiedemann-Rautenstrauch syndrome
				POLR3A	chr10:79741953	NM_007055	c.3718G>A	p.Gly1240Ser
50	M	2y	Global growth delay, Fine motor development delay, Hypertonia	/	/	/	/	/	/
51	M	7y	Intellectual disorder	/	/	/	/	/	/
52	F	5y	Global growth delay, Weak binocular vision, Hip dysplasia	ZMIZ1	chr10:79305207	NM_020338	c.2330G>A	p.Gly777Glu	Neurodevelopmental disorder with dysmorphic facies and distal skeletal anomalies
53	F	/	Microcephaly, Cognitive development delay	FOXRED1	chr11:126142910	NM_017547	c.353A>G	p.Gln118Arg	Mitochondrial complex I deficiency, nuclear type 19
54	F	2.5y	Hyoptonia, Growth delay, Language development delay	/	/	/	/	/	/
